# Supplementary material for: Evolving Landscape in Liver Transplantation for Hepatocellular Carcinoma: From Stage Migration to Immunotherapy Revolution
Source: Life (Basel). 2023 Jul 14;13(7):1562. doi: 10.3390/life13071562 (PMC10382048; doi:10.3390/life13071562)
Supplement: Supplementary file 1 [file life-13-01562-s001.zip]

Archive with 1 entries (1 files):
- life-2425405-supplementary.pdf
